# Supplementary material for: Genome-Wide Negative Feedback Drives Transgenerational DNA Methylation Dynamics in Arabidopsis
Source: PLoS Genet. 2015 Apr 22;11(4):e1005154. doi: 10.1371/journal.pgen.1005154 (PMC4406451; doi:10.1371/journal.pgen.1005154)
Supplement: S1 Table — Pearson correlation coefficients are shown with p-values using the data of 123 epiRILs. Six out of the seven loci examined in S17 Fig showed strong positive correlation. (XLSX) [file pgen.1005154.s001.xlsx]

## Sheet: Sheet1
Table S1
Strong positive correlation between the global hypomethylation and the local hypermethylation in epiRILs
locus ID	AT1G73177	AT5G52480	AT5G35510	AT4G30975	AT2G39540	AT1G03660
r (Pearson correlation coefficent)	0.623966	0.515314	0.577425	0.288219	0.47636	0.273319
p-value	1.243e-14	1.069e-09	2.719e-12	0.001226	2.559e-08	0.002223
