# Supplementary material for: Genome-Wide Negative Feedback Drives Transgenerational DNA Methylation Dynamics in Arabidopsis
Source: PLoS Genet. 2015 Apr 22;11(4):e1005154. doi: 10.1371/journal.pgen.1005154 (PMC4406451; doi:10.1371/journal.pgen.1005154)
Supplement: S2 Table — (XLSX) [file pgen.1005154.s002.xlsx]

## Sheet: Sheet1
Table S2
Primers used for ChIP
ChIP	AT1G06460_F1	ATCATGTGGTATGGTCCTCTGC
ChIP	AT1G06460_R1	ATGCCCACACCATTAACCTCTT
ChIP	AT2G15930_F1	GACAAGCACCACCGTCTCTG
ChIP	AT2G15930_R1	CAAACTTTTGAGCCCGCATTCT
ChIP	AT3G08760_F1	CGATGTTTCTCATGGTTGGACG
ChIP	AT3G08760_R1	AGCAATGTGTGGAGCTATGGAA
ChIP	AT3G04765_F1	TCATGATTGTCACACTAGCACAAG
ChIP	AT3G04765_R1	TGCTGGTAGTTTCACCTGCTAA
ChIP	AT5G15890_F1	TCTGCAGCTCTAAATTCCTCCC
ChIP	AT5G15890_R1	ATCTCTGGGTGCCAATACTGTG
ChIP	AT5G64850_F1	CAACCGCAATGAGTTCTCTCAC
ChIP	AT5G64850_R1	AGCATGAACAACGAACTAGGGT
ChIP	ACT2 RT for	TTGTTCCAGCCCTCGTTTGTGGG
ChIP	ACT2 RT rev	ATCATACTCGGCCTTGGAGATC
real time PCR	ACT2/7 F2	CGTTTCGCTTTCCTTAGTGTTAGCT
real time PCR	ACT2/7 R2	AGCGAACGGATCTAGAGACTCACCTTG
